# Supplementary material for: Establishment of a novel human T-cell leukemia virus type 1 infection model using cell-free virus
Source: J Virol. 2024 Jan 31;98(2):e01862-23. doi: 10.1128/jvi.01862-23 (PMC10878273; doi:10.1128/jvi.01862-23)
Supplement: Supplemental material — Sequence of the pX1 MT-M plasmid. [file jvi.01862-23-s0001.fa]

>無題  (11,582 bp)
GCGCCCAATACGCAAACCGCCTCTCCCCGCGCGTTGGCCGATTCATTAATGCAGCTGGCACGACAGGTTTCCCGACTGGA
AAGCGGGCAGTGAGCGCAACGCAATTAATGTGAGTTAGCTCACTCATTAGGCACCCCAGGCTTTACACTTTATGCTTCCG
GCTCGTATGTTGTGTGGAATTGTGAGCGGATAACAATTTCACACAGGAAACAGCTATGACCATGATTACGCCAAGCTTGA
TATCGAATTGGGGGCTTAGAGCCTCCCAGTGAAAAACATTTCCGCGAAACAGAAGTCTGAAAAGGTCAGGGCCCAGACTA
GGGCTCTGACGTCTCCCCCCGGAGGGACAGCTCAGCACCGGCTCAGGCTAGGCCCTGACGTGTCCCCCTGAAGACAAATC
ATAAGCTCAGACCTCCGGGAAGCCACCGGAACCACCCATTTCCTCCCCATGTTTGTCAAGCCGCCCTCAGGCGTTGACGA
CAACCCCTCACCTCAAAAAACTTTTCATGGCACGCATATGGCTGAATAAACTAACAGGAGTCTATAAAAGCGTGGAGACA
GTTCAGGAGGAGGCTCGCATCTCTCCTTCACGCGCCCGCCGCCCTACCTGAGGCCGCCATCCACGCCGGTTGAGTCGCGT
TCTGCCGCCTCCCGCCTGTGGTGCCTCCTGAACTGCGTCCGCCGTCTAGGTAAGTTCAGAGCTCAGGTCGAGACCGGGCC
TTTGTCCGGCGCTCCCTTGGAGCCTGCCTAGACTCAGCCGGCTCTCCACGCTTTGCCTGACCCTGCTTGCTCAACTCTGC
GTCTTTGTTTCGTTTTCTGTTCTGCGCCGCTACAGATCGAAAGTTCCACCCCTTTCCCTTTCATTCACGACTAACTGCCG
GCTTGGCCCACGGCCAAGTACCGGCGACTCCGTTGGCTCGGAGCCAGCGACAGCCCATTCTATAGCACTCTCCAGGAGAG
AAACGTAGTACACAGTTGGGGGCTCGTCCGGGATACGAGCGCCCCTTTATTCCCTAGGCAATGGGCCGAATCTTTTCCCG
TAGCGCTAGCCCTATTCCGCGGCCGCCCCGGGGGCTGGCCGCTCATCACTGGCTTAACTTCCTCCAAGCGGCATATCGCC
TAGAACCCGGTCCCTCCAGTTACGATTTCCACCAGTTAAAAAAATTTCTTAAAATAGCTTTAGAAACACCGGTCTGGATC
TGTCCCATTAACTACTCCCTCCTAGCCAGCCTACTCCCAAAAGGATACCCCGGCCGGGTGAATGAAATTTTACACATACT
CATCCAAACCCAAGCCCAGATCCCGTCCCGTCCCGCGCCACCGCCGCCGTCATCCCCCACCCACGACCCCCCGGATTCTG
ATCCACAAATCCCCCCTCCCTATGTTGAGCCTACGGCCCCCCAAGTCCTTCCAGTCATGCACCCACATGGTGCCCCTCCC
AACCATCGCCCATGGCAAATGAAAGACCTACAGGCCATTAAGCAAGAAGTCTCCCAAGCAGCCCCTGGGAGCCCCCAGTT
TATGCAGACCATCCGGCTTGCGGTGCAGCAGTTTGACCCCACTGCCAAAGACCTCCAAGACCTCCTGCAGTACCTTTGCT
CCTCCCTCGTGGCTTCCCTCCATCACCAGCAGCTAGATAGCCTTATATCAGAGGCCGAAACCCGAGGTATTACAGGTTAT
AACCCCTTAGCCGGTCCCCTCCGTGTCCAAGCCAACAATCCACAACAACAAGGATTAAGGCGAGAATACCAGCAACTCTG
GCTCGCCGCCTTCGCCGCCCTGCCAGGGAGTGCCAAAGACCCTTCCTGGGCCTCTATCCTCCAAGGCCTGGAGGAGCCTT
ACCACGCCTTCGTAGAACGCCTCAACATAGCTCTTGACAATGGGCTGCCAGAAGGCACGCCCAAAGACCCCATCTTACGT
TCCTTAGCCTACTCCAATGCAAACAAAGAATGCCAAAAATTACTACAGGCCCGAGGACACACTAATAGCCCTCTAGGAGA
TATGTTGCGGGCTTGTCAGACCTGGACCCCCAAAGACAAAACCAAAGTGTTAGTTGTCCAGCCTAAAAAACCCCCCCCAA
ATCAGCCGTGCTTCCGGTGCgGGAAAGCAGGcCACTGGAGTCGGGACTGCACTCAGCCTCGTCCCCCCCCCGGGCCATGC
CCCCTATGTCAAGACCCAACTCACTGGAAGCGAGACTGCCCCCGCCTAAAGCCCACTATCCCAGAACCAGAGCCAGAGGA
AGATGCCCTCCTATTAGACCTCCCCGCTGACATCCCACACCCAAAAAACTCCATAGGGGGGGAGGTTTAACCTCCCCCCC
CACATTACAGCAAGTCCTTCCTAACCAAGACCAAGCATCTATTCTGCCAGTTATACCGTTAGATCCCGCCCGTCGGCCCT
TAATTAAAGCCCAGGTTGACACCCAGACCAGCCACCCAAAGACTATCGAAGCTTTACTAGATACAGGAGCAGACATGACA
GTCCTTCCGATAGCCTTGTTCTCAAGTAATACTCCCCTCAAAAATACATCCGTATTAGGAGCAGGGGGCCAAACCCAAGA
TCACTTTAAGCTCACCTCCCTTCCTGTGCTAATACGCCTCCCTTTCCGGACAACGCCTATTGTTTTAACATCTTGCCTAG
TTGATACCAAAAACAACTGGGCCATCATAGGTCGTGATGCCTTACAACAATGCCAAGGCGTCCTGTACCTCCCTGAGGCA
AAAGGGCCGCCTGTTATCTTGCCAATACAGGCGCCAGCCGTCCTTGGGCTAGAACACCTCCCAAGGCCCCCCGAAATCAG
CCAGTTCCCTTTAAACCAGAACGCCTCCAGGCCTTGCAACACTTGGTCCGGAAGGCCCTGGAGGCAGGCCATATCGAACC
CTACACCGGGCCAGGAAATAACCCAGTATTCCCAGTTAAAAAGGCCAATGGAACCTGGCGATTCATCCACGACCTGCGGG
CCACTAACTCTCTAACCATAGATCTCTCATCATCTTCCCCCGGGCCCCCTGACTTGTCCAGCCTGCCAACTACACTAGCC
CACTTACAAACTATAGACCTTAAAGACGCCTTTTTTCAAATCCCCTTACCTAAACAGTTCCAGCCCTACTTTGCTTTCAC
TGTCCCACAGCAGTGTAACTACGGCCCCGGCACTAGATACGCCTGGAAAGTGCTACCCCAAGGGTTTAAAAATAGTCCCA
CCCTGTTCGAAATGCAGCTGGCCCATATCCTGCAGCCCATTCGGCAAGCTTTCCCCCAATGCACTATTCTTCAGTACATG
GATGACATTCTCCTGGCAAGCCCCTCCCATGAGGACCTACTACTACTCTCAGAGGCCACAATGGCTTCCCTAATCTCCCA
TGGGTTGCCTGTGTCCGAAAACAAAACCCAGCAAACCCCGGGAACAATTAAGTTCCTAGGGCAAATAATTTCACCCAATC
ACCTCACTTATGATGCAGTCCCCACGGTACCTATACGGTCCCGCTGGGCGCTACCTGAACTTCAAGCCCTACTTGGCGAG
ATTCAGTGGGTCTCCAAAGGAACTCCTACCTTACGCCAGCCCCTTCACAGTCTCTACTGTGCCTTACAAAGGCATACTGA
TCCCCGAGACCAAATATATTTAAATCCTTCTCAAGTTCAATCATTAGTGCAGCTGCGGCAGGCCCTGTCACAGAACTGCC
GCAGTAGACTAGTCCAAACCCTGCCCCTCCTAGGGGCTATTATGCTGACCCTCACTGGCACCACTACTGTAGTGTTCCAG
TCCAAGCAGCAGTGGCCACTTGTCTGGCTACATGCCCCCCTACCCCACACTAGCCAGTGCCCCTGGGGGCAGCTACTTGC
CTCAGCTGTGTTATTACTCGACAAATACACCTTGCAATCCTATGGGCTACTCTGCCAAACCATACATCATAACATCTCCA
CCCAAACCTTCAACCAATTCATTCAAACATCTGACCACCCCAGTGTTCCTATCTTACTCCACCACAGTCACCGATTCAAA
AATTTAGGTGCCCAAACTGGAGAACTTTGGAACACTTTTCTTAAAACAGCTGCCCCATTGGCTCCTGTGAAAGCCCTCAT
GCCAGTGTTTACTCTTTCCCCGGTGATCATAAACACCGCCCCCTGCCTGTTTTCAGACGGATCTACCTCCCGGGCAGCCT
ATATTCTCTGGGACAAGCATATATTGTCACAAAGATCATTCCCCCTTCCGCCACCGCACAAGTCGGCCCAACGGGCCGAA
CTTCTCGGACTTTTGCATGGCCTCTCCAGCGCCCGTTCGTGGCGCTGTCTCAACATATTTCTAGACTCCAAGTATCTTTA
TCATTACCTTCGGACCCTTGCCCTAGGCACCTTCCAAGGCAGGTCCTCTCAGGCCCCCTTTCAGGCCCTCCTGCCCCGCT
TACTATCGCGTAAGGTCGTCTATTTGCACCACGTTCGCAGCCATACCAATCTACCTGATCCCATCTCCAGGCTCAACGCT
CTCACAGATGCCCTACTAATCACCCCTGTCCTGCAGCTCTCTCCTGCAGAACTACACAGTTTCACCCATTGCGGACAGAC
GGCCCTCACATTGCAAGGGGCAACCACAACTGAGGCTTCCAATATCCTGCGCTCTTGCCACGCCTGCCGCAAAAATAACC
CACAACATCAGATGCCTCGGGGACACATCCGCCGTGGCCTACTTCCTAACCACATCTGGCAAGGCGACATTACCCATTTC
AAATATAAAAATACGCTGTATCGCCTTCATGTATGGGTAGACACCTTTTCAGGAGCCATCTCAGCTACCCAAAAGAGAAA
AGAAACAAGCTCAGAAGCTATTTCCTCTTTGCTTCAGGCCATTGCCTATCTAGGCAAGCCTAGCTACATAAACACAGACA
ACGGCCCTGCCTATATTTCCCAAGACTTCCTCAATATGTGTACCTCCCTTGCTATTCGCCATACTACCCATGTCCCCTAC
AATCCAACCAGCTCAGGACTTGTAGAACGCTCTAATGGCATTCTTAAAACCCTATTATATAAGTACTTTACTGACAAACC
CGACCTACCCATGGATAATGCCCTATCCATAGCCCTATGGACAATCAACCACCTGAATGTGTTAACCAACTGCCACAAAA
CCCGATGGCAGCTTCACCACTCCCCCCGACTCCAGCCGATCCCAGAGACACATTCCCTCAGCAATAAACAAACCCATTGG
TATTATTTCAAGCTTCCTGGTCTTAATAGCCGCCAGTGGAAAGGACCACAGGAGGCTCTCCAAGAAGCTGCCGGCGCTGC
TCTCATCCCGGTAAGCGCTAGTTCTGCCCAGTGGATCCCGTGGAGACTCCTCAAGCGAGCTGCATGCCCAAGACCCGTCG
GAGGCCCCGCCGATCCCAAAGAAAAAGACCACCAACACCATGGGTAAGTTTCTCGCCACTTTGATTTTATTCTTCCAGTT
CTGCCCCCTCATCCTCGGTGATTACAGCCCCAGCTGCTGTACTCTCACAATTGGAGTCTCCTCATACCACTCTAAACCCT
GCAATCCTGCCCAGCCAGTTTGTTCGTGGACCCTCGACCTGCTGGCCCTTTCAGCAGATCAGGCCCTACAGCCCCCCTGC
CCTAATCTAGTAAGTTACTCTAGCTACCATGCCACCTATTCCCTATATCTATTCCCTCATTGGATTAAAAAGCCAAACCG
AAATGGCGGAGGCTATTATTCAGCCTCTTATTCAGACCCTTGTTCCTTAAAGTGCCCATACCTGGGGTGCCAATCATGGA
CCTGCCCCTATACAGGAGCCGTCTCCAGCCCCTACTGGAAGTTTCAGCAAGATGTCAATTTTACTCAAGAAGTGTCACGC
CTCAATATTAATCTCCATTTTTCGAAATGCGGTTTTCCCTTCTCCCTTCTAGTCGACGCTCCAGGATATGACCCCATCTG
GTTCCTCAATACCGAACCCAGCCAACTGCCTCCCACCGCCCCTCCTCTACTCCCCCACTCTAACCTAGACCACATCCTCG
AGCCCTCTATACCATGGAAATCAAAACTCCTGACCCTTGTCCAGTTAACCCTACAAAGCACTAATTATACTTGCATTGTC
TGTATCGATCGTGCCAGCCTATCCACTTGGCACGTCCTATACTCTCCCAACGTCTCTGTTCCATCCTCTTCTTCTACCCC
CCTCCTTTACCCATCGTTAGCGCTTCCAGCCCCCCACCTGACGTTACCATTTAACTGGACCCACTGCTTTGACCCCCAGA
TTCAAGCTATAGTCTCCTCCCCCTGTCATAACTCCCTCATCCTGCCCCCCTTTTCCTTGTCACCTGTTCCCACCCTGGGA
TCCCGCTCCCGCCGAGCGGTACCGGTGGCGGTCTGGCTTGTCTCCGCCCTGGCCATGGGAGCCGGAGTGGCTGGCGGGAT
TACCGGCTCCATGTCCCTCGCCTCAGGAAAGAGCCTCCTACATGAGGTGGACAAAGATATTTCCCAATTAACTCAAGCAA
TAGTCAAAAACCACAAAAATCTACTCAAAATTGCGCAGTATGCTGCCCAGAACAGACGAGGCCTTGATCTCCTGTTCTGG
GAGCAAGGAGGATTATGCAAAGCATTACAAGAACAGTGCTGTTTTCTAAATATTACTAATTCCCATGTCTCAATACTACA
AGAAAGACCCCCCCTTGAGAATCGAGTCCTGACTGGCTGGGGCCTCAACTGGGACCTTGGCCTCTCACAGTGGGCTCGAG
AGGCCTTACAAACTGGAATCACCCTTGTCGCGCTACTCCTTCTTGTTATCCTTGCAGGACCATGCATCCTCCGTCAGCTA
CGACACCTCCCCTCGCGCGTCAGACACCCCCATTACTCTCTTATAAACCCTGAGTCATCCCTGTAAACCAAGCACACAAT
TATTGCAACCACATCGCCTCCAGCCTCCCCTGCCAATAATTAACCTCTCCCATTAAATCCTCCTTCTCCTGCAGCAACTT
CCTCCGTTCAGCCTCCAAGGACTCCACCTCGCCTTCCAACTGTCTAGTATAGCCATCAATCCCCAACTCCTGCATTTTTT
CTTTCCTAGCACTATGCTGTTTCGCCTTCTCAGCCCCTTGTCTCCACTTGCGCTCACGGCGCTCCTGCTCTTCCTGCTTT
CTCCGGGCAACGTCAGCGGCCTTCTTCTCCGCCCGCCTCCTGCGCCGTGCCTTCTCCTCTTCCTTCCTTTTCAAATACTC
AGCAATCTGCTTTTCCTCCTCTTTCTCCCGCTCTTTTTTTCGCTTCCTCTTCTCCTCAGCCCGTCGCTGCCGATCACGAT
GCGTTTCCCCGCGAGGTGGCGCTTTTTCCCCTGGAGGGCCCCGTCGCAGCCGGCCGCGGCTTTCCTCTTCTAAGGATAGC
AAACCGTCAAGCACAGCCTCCTCCTCCTCCTTGTCCTTTAACTCTTCCTCCAAGGATAATAGCCCGTCCACCAATTCCTC
CACCAGCAGGTCCTCCGGGCATGGCACAGGCAGGCATCGAAACAGCCCTACAGATACAAAGTTAACCATGCTTATTATCA
GCCCACTTCCCAGGGTTTGGACAGAGTCTTCTTTTCGGATACCCAGTCTACGTGTTTGGAGACTGTGTACAAGGCGATTG
GTGCCCCATCTCTGGGGGACTATGTTCGGCCCGCCTACATCGTCACGCCCTACTGGCCACCTGTCCAGAGCATCAGATCA
CCTGGGACCCCATCGATGGACGCGTTATCAGCTCAGCTCTACAGTTCCTTaTCCCTCGACTCCCCTCCTTCCCCACCCAG
AGAACCTCTAAGACCCTCAAGGTCCTTACCCCGCCAATCACTCATACAACCCCCAACATTCCACCCTCCTTCCTCCAGGC
CATGCGCAAATACTCCCCCTTCCGAAATGGATACATGGAACCCACCCTTGGGCAGCACCTCCCAACCCTGTCTTTTCCAG
ACCCCGGACTCCGGCCCCAAAACCTGTACACCCTCTGGGGAGGCTCCGTTGTCTGCATGTACCTCTACCAGCTCTCCCCC
CCCATCACCTGGCCCCTCCTGCCCCACGTGATTTTTTGCCACCCCGGCCAGCTCGGGGCCTTCCTCACCAATGTTCCCTA
CAAGCGAATAGAAGAACTCCTCTATAAAATCTCCCTTACCACAGGGGCCCTAATAATTCTACCCGAAGACTGTTTGCCCA
CTACCCTTTTCCAGCCTGTTAGGGCACCCGTCACGCTAACAGCCTGGCAAAACGGCCTCCTTCCGTTCCACTCAACCCTC
ACCACTCCAGGCCTTATTTGGACATTTACCGATGGCACGCCTATGATTTCCGGGCCCTGCCCTAAAGATGGCCAGCCATC
TTTAGTACTACAGTCCTCCTCCTTTATATTTCACAAATTTCAAACCAAGGCCTACCACCCCTCATTTCTACTCTCACACG
GCCTCATACAGTACTCTTCCTTTCATAATTTACATCTCCTGTTTGAAGAATACACCAACATCCCCATTTCTCTACTTTTT
AACGAAAAAGAGGCAGATGACAATGACCATGAGCCCCAAATATCCCCCGGGGGCTTAGAGCCTCCCAGTGAAAAACATTT
CCGCGAAACAGAAGTCTGAAAAGGTCAGGGCCCAGACTAGGGCTCTGACGTCTCCCCCCGGAGGGACAGCTCAGCACCGG
CTCAGGCTAGGCCCTGACGTGTCCCCCTGAAGACAAATCATAAGCTCAGACCTCCGAGAAGCCACCGGAACCACCCATTT
CCTCCCCATGTTTGTCAAGCCGCCCTCAGGCGTTGACGACAACCCCTCACCTCAAAAAACTTTTCATGGCACGCATATGG
CTGAATAAACTAACAGGAGTCTATAAAAGCGTGGAGACAGTTCAGGAGGAGGCTCGCATCTCTCCTTCACGCGCCCGCCG
CCCTACCTGAGGCCGCCATCCACGCCGGTTGAGTCGCGTTCTGCCGCCTCCCGCCTGTGGTGCCTCCTGAACTGCGTCCG
CCGTCTAGGTAAGTTCAGAGCTCAGGTCGAGACCGGGCCTTTGTCCGGCGCTCCCTTGGAGCCTGCCTAGACTCAGCCGG
CTCTCCACGCTTTGCCTGACCCTGCTTGCTCAACTCTGCGTCTTTGTTTCGTTTTCTGTTCTGCGCCGCTACAGATCGAA
AGTTCCACCCCTTTCCCTTTCATTCACGACTAACTGCCGGCTTGGCCCACGGCCAAGTGGAATTCACTGGCCGTCGTTTT
ACAACGTCGTGACTGGGAAAACCCTGGCGTTACCCAACTTAATCGCCTTGCAGCACATCCCCCTTTCGCCAGCTGGCGTA
ATAGCGAAGAGGCCCGCACCGATCGCCCTTCCCAACAGTTGCGCAGCCTGAATGGCGAATGGCGCCTGATGCGGTATTTT
CTCCTTACGCATCTGTGCGGTATTTCACACCGCATATGGTGCACTCTCAGTACAATCTGCTCTGATGCCGCATAGTTAAG
CCAGCCCCGACACCCGCCAACACCCGCTGACGCGCCCTGACGGGCTTGTCTGCTCCCGGCATCCGCTTACAGACAAGCTG
TGACCGTCTCCGGGAGCTGCATGTGTCAGAGGTTTTCACCGTCATCACCGAAACGCGCGAGACGAAAGGGCCTCGTGATA
CGCCTATTTTTATAGGTTAATGTCATGATAATAATGGTTTCTTAGACGTCAGGTGGCACTTTTCGGGGAAATGTGCGCGG
AACCCCTATTTGTTTATTTTTCTAAATACATTCAAATATGTATCCGCTCATGAGACAATAACCCTGATAAATGCTTCAAT
AATATTGAAAAAGGAAGAGTATGAGTATTCAACATTTCCGTGTCGCCCTTATTCCCTTTTTTGCGGCATTTTGCCTTCCT
GTTTTTGCTCACCCAGAAACGCTGGTGAAAGTAAAAGATGCTGAAGATCAGTTGGGTGCACGAGTGGGTTACATCGAACT
GGATCTCAACAGCGGTAAGATCCTTGAGAGTTTTCGCCCCGAAGAACGTTTTCCAATGATGAGCACTTTTAAAGTTCTGC
TATGTGGCGCGGTATTATCCCGTATTGACGCCGGGCAAGAGCAACTCGGTCGCCGCATACACTATTCTCAGAATGACTTG
GTTGAGTACTCACCAGTCACAGAAAAGCATCTTACGGATGGCATGACAGTAAGAGAATTATGCAGTGCTGCCATAACCAT
GAGTGATAACACTGCGGCCAACTTACTTCTGACAACGATCGGAGGACCGAAGGAGCTAACCGCTTTTTTGCACAACATGG
GGGATCATGTAACTCGCCTTGATCGTTGGGAACCGGAGCTGAATGAAGCCATACCAAACGACGAGCGTGACACCACGATG
CCTGTAGCAATGGCAACAACGTTGCGCAAACTATTAACTGGCGAACTACTTACTCTAGCTTCCCGGCAACAATTAATAGA
CTGGATGGAGGCGGATAAAGTTGCAGGACCACTTCTGCGCTCGGCCCTTCCGGCTGGCTGGTTTATTGCTGATAAATCTG
GAGCCGGTGAGCGTGGGTCTCGCGGTATCATTGCAGCACTGGGGCCAGATGGTAAGCCCTCCCGTATCGTAGTTATCTAC
ACGACGGGGAGTCAGGCAACTATGGATGAACGAAATAGACAGATCGCTGAGATAGGTGCCTCACTGATTAAGCATTGGTA
ACTGTCAGACCAAGTTTACTCATATATACTTTAGATTGATTTAAAACTTCATTTTTAATTTAAAAGGATCTAGGTGAAGA
TCCTTTTTGATAATCTCATGACCAAAATCCCTTAACGTGAGTTTTCGTTCCACTGAGCGTCAGACCCCGTAGAAAAGATC
AAAGGATCTTCTTGAGATCCTTTTTTTCTGCGCGTAATCTGCTGCTTGCAAACAAAAAAACCACCGCTACCAGCGGTGGT
TTGTTTGCCGGATCAAGAGCTACCAACTCTTTTTCCGAAGGTAACTGGCTTCAGCAGAGCGCAGATACCAAATACTGTTC
TTCTAGTGTAGCCGTAGTTAGGCCACCACTTCAAGAACTCTGTAGCACCGCCTACATACCTCGCTCTGCTAATCCTGTTA
CCAGTGGCTGCTGCCAGTGGCGATAAGTCGTGTCTTACCGGGTTGGACTCAAGACGATAGTTACCGGATAAGGCGCAGCG
GTCGGGCTGAACGGGGGGTTCGTGCACACAGCCCAGCTTGGAGCGAACGACCTACACCGAACTGAGATACCTACAGCGTG
AGCTATGAGAAAGCGCCACGCTTCCCGAAGGGAGAAAGGCGGACAGGTATCCGGTAAGCGGCAGGGTCGGAACAGGAGAG
CGCACGAGGGAGCTTCCAGGGGGAAACGCCTGGTATCTTTATAGTCCTGTCGGGTTTCGCCACCTCTGACTTGAGCGTCG
ATTTTTGTGATGCTCGTCAGGGGGGCGGAGCCTATGGAAAAACGCCAGCAACGCGGCCTTTTTACGGTTCCTGGCCTTTT
GCTGGCCTTTTGCTCACATGTTCTTTCCTGCGTTATCCCCTGATTCTGTGGATAACCGTATTACCGCCTTTGAGTGAGCT
GATACCGCTCGCCGCAGCCGAACGACCGAGCGCAGCGAGTCAGTGAGCGAGGAAGCGGAAGA
